# Supplementary material for: Mediterranean Diet Adherence and Sleep Quality Among Primary and Secondary School Teachers in Portugal: An Exploratory Cross-Sectional Study
Source: Nutrients. 2025 Sep 12;17(18):2948. doi: 10.3390/nu17182948 (PMC12472635; doi:10.3390/nu17182948)
Supplement: Supplementary file 1 [file nutrients-17-02948-s001.zip]

Archive with 1 entries (1 files):
- nutrients-3796811-supplementary.pdf
